# Supplementary material for: The Role of Copper in the Regulation of Ferroportin Expression in Macrophages
Source: Cells. 2021 Aug 31;10(9):2259. doi: 10.3390/cells10092259 (PMC8469096; doi:10.3390/cells10092259)
Supplement: Supplementary file 1 [file cells-10-02259-s001.zip]

Archive with 3 entries (2 files):
- cells-1346630-supplementary0827/
- cells-1346630-supplementary0827/Table S2.pdf
- cells-1346630-supplementary0827/Table_S1.pdf
